# Supplementary material for: Unified pH Measurements of Ethanol, Methanol, and Acetonitrile, and Their Mixtures with Water
Source: Sensors (Basel). 2021 Jun 7;21(11):3935. doi: 10.3390/s21113935 (PMC8201227; doi:10.3390/s21113935)
Supplement: Supplementary file 1 [file sensors-21-03935-s001.zip]

Archive with 1 entries (1 files):
- sensors-1205640-supplementary.pdf
